# Supplementary material for: Menstrual Tracking Mobile App Review by Consumers and Health Care Providers: Quality Evaluations Study
Source: JMIR Mhealth Uhealth. 2023 Mar 1;11:e40921. doi: 10.2196/40921 (PMC10018377; doi:10.2196/40921)
Supplement: Multimedia Appendix 1 [file mhealth_v11i1e40921_app1.xlsx]

## Sheet: Score (34 apps)
no.	app name	os	Engagement_MARS	Functionality_MARS	Aesthetics_MARS	Information_MARS	Subjective quality_MARS	Engagement_uMARS	Functionality_uMARS	Aesthetics_uMARS	Information_uMARS	Subjective quality_uMARS	MARS	uMARS
1	Bom Calendar	android	3.85	4.125	4.41667	4	3.575	3.45714	3.45714	3.52857	3.47143	3.37143	3.99333	3.45714
2	Pink Diary	android	4.1	4.0625	4.66667	4.91667	3.93125	3.21429	3.42857	3.62857	3.71429	3.8	4.33542	3.55714
3	The Day - Menstrual Calendar	android	3.2	4	2.83333	3.25	1.9875	2.77143	3.27143	3.82857	4.02857	4.1	3.05417	3.6
4	Women's Menstrual Calendar	android	2.7	3.75	2.83333	3	1.6625	3.6	3.9	4.15714	4.22857	4.32857	2.78917	4.04286
5	Flo	android	2.4	3	2.5	3.16667	1.5125	3.8	3.97143	4.3	4.3	4.28571	2.51583	4.13143
6	Clover: Period & Cycle Tracker	android	2.3	3.375	3.58333	3.16667	2.13125	2.24286	2.42857	3.05714	3.18571	3.32857	2.91125	2.84857
7	Menstrual Calendar Clue: Menstrual & Ovulation Day Calculator	android	2.5	3.5	3.33333	3.33333	2.125	2.8	3.04286	3.4	3.5	3.57143	2.95833	3.26286
8	Menstrual Calendar - Menstrual Cycle	android	2.1	3.625	2.5	3.83333	1.8	2.47143	2.8	3.2	3.47143	3.71429	2.77167	3.13143
9	Women’s menstrual calendar, menstrual & ovulation day calculator, childbearing age, pregnancy planning	android	2.2	3.875	2.66667	2.75	1.7125	1.92857	2.11429	2.45714	2.52857	2.45714	2.64083	2.29714
10	Menstrual calendar PinkBird: Menstrual cycle, childbirth ovulation pregnancy, ovulation day	android	3.3	4	3.33333	3.33333	2.25	3.12857	3.08571	3.34286	3.35714	3.4	3.24333	3.26286
11	Menstrual calendar – ovulation & pregnancy calendar	android	2.4	2.5	2	2.58333	1.625	3.85714	4.04286	4.24857	4.24857	4.37143	2.22167	4.15371
12	Period Tracker	android	2	2.75	2.33333	2.75	1.8125	2.67143	3.15143	3.37143	3.58714	3.78571	2.32917	3.31343
13	Maya – My Period Tracker	android	3.2	3.25	3.33333	3.5	2.075	1.91429	1.95714	1.91429	1.94286	1.9	3.07167	1.92571
14	Once	android	3.35	3.5	3.16667	2.66667	1.8375	3	2.98571	2.88571	2.85714	2.74286	2.90417	2.89429
15	Period calendar – Women’s menstrual calendar❤	android	2.1	2.8125	2.08333	2.25	1.0125	1.75714	2.04286	2.17143	2.12857	2.32857	2.05167	2.08571
16	Pregnancy planning & management	android	3.25	3.875	4	3.66667	2.51875	4.02857	4.15714	4.22857	4.31429	4.4	3.46208	4.22571
17	Menstrual calendar	android	3.2	3.625	3	3.5	2.3125	3.3	3.45714	3.38571	3.18571	2.97143	3.1275	3.26
18	Femometer - Fertility Tracker	android	4	3.5625	4.83333	4.33333	3.01875	2.47173	2.77143	2.77143	3.11429	3.6	3.94958	2.94577
19	My Menstrual Diary	android	2	2.9375	2.41667	2.625	1.34375	2.94286	3.14286	3.24286	3.28571	3.24286	2.26458	3.17143
20	WomanLog	android	3.4	3.9375	2.66667	3.33333	2.11875	3.77143	3.84286	3.74286	3.74286	3.85714	3.09125	3.79143
21	Woman's DIARY	android	3.8	3.375	2.91667	4.41667	2.475	3.14286	3.27143	2.97143	3.12587	3.12857	3.39667	3.12803
22	Papapp Period Tracker & Menstrual Cycle Calendar	android	3.3	3.125	3	3.125	1.89375	3.18571	3.4	3.6	3.74286	3.94286	2.88875	3.57429
23	My Days X - Ovulation Calendar & Period Tracking	android	2.1	2.6875	2	3.25	1.75	3.01429	3.4	3.67143	3.47143	3.47143	2.3575	3.40571
24	Ovia Fertility:Ovualtion & Cycle Tracker	android	3.25	2.875	3.66667	3.5	2.14375	3.02857	3.14286	2.94286	2.94286	3.14286	3.08708	3.04
25	Eve Period Tracker - Love, Sex & Relationships App	android	3.25	3.125	3.5	3.08333	2.01875	3.12857	3.22857	3.02857	2.82857	2.82857	2.99542	3.00857
26	My Days - Ovulation Calendar & period Tracker	android	2.05	2.125	1.5	2.375	1.525	2.3	2.5	2.7	2.74286	2.9	1.915	2.62857
27	My ovulation day calculator	android	2	4	2.16667	3.33333	2.1375	2.27143	2.7	3.2	3.6	3.9	2.7275	3.13429
28	OvuView:Ovulation & Fertility	android	2.55	3.5	3.41667	3.54167	2.29375	2.64286	3.1	3.3	3.1	3	3.06042	3.02857
29	Bom Calendar	iphone	4.175	4.75	5	4.29167	4.35625	3.87143	4.17143	4.32857	4.27143	4.51429	4.51458	4.23143
30	Pink Diary	iphone	2.625	4.09375	4.125	2.54167	2.275	3.41429	3.6	3.64286	3.82857	3.88571	3.13208	3.67429
31	Flo	iphone	3.6	4.15625	3.5	3.95833	3.10625	3.82857	4.06	4.16	4.11429	4.39	3.66417	4.11
32	Clue Period, Ovulation Tracker	iphone	3.65	4.1875	4	4.41667	3.68125	2.54286	3.02857	3.38571	3.64286	3.82857	3.98708	3.28571
33	Women's Menstrual Calendar	iphone	3	3.625	3.33333	3.33333	1.75	3.51429	3.81429	4.12857	4.18571	4.31429	3.00833	3.99143
34	Menstrual Tracker - Cycles	iphone	3.2	4	4	4.16667	3.24375	2.75714	3.08571	3.55714	3.95714	4.17143	3.72208	3.50571
